# Supplementary material for: Efficacy of Alveolar Ridge Preservation in Periodontally Compromised Molar Extraction Sites: A Systematic Review and Meta-Analysis
Source: J Clin Med. 2024 Feb 20;13(5):1198. doi: 10.3390/jcm13051198 (PMC10931845; doi:10.3390/jcm13051198)
Supplement: Supplementary file 1 [file jcm-13-01198-s001.zip]

Archive with 1 entries (1 files):
- jcm-2825709-supplementary.pdf
